# Supplementary material for: Incremental cost and health gains of the 2016 WHO antenatal care recommendations for Rwanda: results from expert elicitation
Source: Health Res Policy Syst. 2019 Apr 5;17:36. doi: 10.1186/s12961-019-0439-9 (PMC6451275; doi:10.1186/s12961-019-0439-9)
Supplement: Supplementary file 5 — Calculation of incremental cost. (XLSX 34 kb) [file 12961_2019_439_MOESM5_ESM.xlsx]

## Sheet: Cost_mean_5_visits
	sample_N	mean_cost	median_cost	sd_cost	total_cost		Average	Min	Max	SD	Average unit cost
1	1	53.0698	52	6.61532	19830863		1.98293e+07	19818549	19837028	6.6177	53.0654
2	2	53.0696	52	6.61758	19830854
3	3	53.0616	52	6.61061	19827777
4	4	53.067	52	6.62515	19829903
5	5	53.0735	52	6.61523	19832145
6	6	53.0367	52	6.62538	19818549
7	7	53.0599	52	6.59948	19827199
8	8	53.0763	52	6.62494	19833244
9	9	53.0666	52	6.62623	19829780
10	10	53.0599	52	6.61623	19827274
11	11	53.0656	52	6.62051	19829063
12	12	53.0551	52	6.60406	19825458
13	13	53.0623	52	6.62467	19828126
14	14	53.0378	52	6.61945	19818843
15	15	53.0644	52	6.60906	19828691
16	16	53.0724	52	6.61731	19831760
17	17	53.0502	52	6.60961	19823577
18	18	53.0742	52	6.62091	19832515
19	19	53.072	52	6.6299	19831671
20	20	53.0763	52	6.61634	19833252
21	21	53.0646	52	6.61978	19828952
22	22	53.0504	52	6.61017	19823649
23	23	53.0784	52	6.61522	19834108
24	24	53.0834	52	6.62838	19836058
25	25	53.0719	52	6.60096	19831659
26	26	53.0716	52	6.61873	19831540
27	27	53.0808	52	6.62246	19835013
28	28	53.0605	52	6.60854	19827382
29	29	53.0746	52	6.62465	19832562
30	30	53.0689	52	6.62594	19830628
31	31	53.0448	52	6.60777	19821671
32	32	53.075	52	6.6146	19832872
33	33	53.0477	52	6.61686	19822670
34	34	53.0721	52	6.61901	19831767
35	35	53.0693	52	6.6275	19830710
36	36	53.0673	52	6.6261	19829920
37	37	53.0776	52	6.62352	19833817
38	38	53.0845	52	6.61503	19836364
39	39	53.0512	52	6.62109	19823965
40	40	53.0622	52	6.61459	19828130
41	41	53.0781	52	6.6177	19834008
42	42	53.0765	52	6.61294	19833376
43	43	53.0716	52	6.61617	19831596
44	44	53.0763	52	6.6319	19833285
45	45	53.0483	52	6.61727	19822836
46	46	53.0527	52	6.61469	19824520
47	47	53.0819	52	6.6105	19835323
48	48	53.0643	52	6.61868	19828850
49	49	53.0677	52	6.62769	19830073
50	50	53.0551	52	6.61735	19825486
51	51	53.0687	52	6.61729	19830392
52	52	53.0735	52	6.61204	19832080
53	53	53.0821	52	6.61082	19835522
54	54	53.0671	52	6.62966	19829700
55	55	53.0791	52	6.61008	19834390
56	56	53.0633	52	6.6318	19828438
57	57	53.054	52	6.61483	19824891
58	58	53.0778	52	6.61493	19833887
59	59	53.0644	52	6.62653	19828951
60	60	53.052	52	6.61275	19824296
61	61	53.0599	52	6.61469	19827171
62	62	53.072	52	6.61187	19831633
63	63	53.0836	52	6.61448	19836102
64	64	53.0627	52	6.60766	19828270
65	65	53.0525	52	6.60619	19824446
66	66	53.0716	52	6.61597	19831646
67	67	53.0768	52	6.60495	19833433
68	68	53.0733	52	6.62802	19832151
69	69	53.0547	52	6.61517	19825229
70	70	53.0633	52	6.62544	19828551
71	71	53.0789	52	6.62876	19834366
72	72	53.0629	52	6.61007	19828443
73	73	53.0534	52	6.61726	19824718
74	74	53.0862	52	6.62443	19837028
75	75	53.083	52	6.61826	19835843
76	76	53.0625	52	6.61026	19828234
77	77	53.0477	52	6.61454	19822588
78	78	53.0421	52	6.61811	19820469
79	79	53.0798	52	6.62334	19834661
80	80	53.0571	52	6.61708	19826163
81	81	53.0478	52	6.61368	19822793
82	82	53.0558	52	6.61258	19825632
83	83	53.0638	52	6.63225	19828597
84	84	53.0755	52	6.6337	19832871
85	85	53.0607	52	6.61342	19827520
86	86	53.0681	52	6.6208	19830371
87	87	53.0621	52	6.62038	19828148
88	88	53.0676	52	6.62154	19830047
89	89	53.0437	52	6.61104	19820896
90	90	53.0734	52	6.62125	19832291
91	91	53.0567	52	6.61135	19826059
92	92	53.0672	52	6.61584	19829894
93	93	53.0624	52	6.61417	19828194
94	94	53.0641	52	6.6155	19828773
95	95	53.0637	52	6.62206	19828672
96	96	53.0801	52	6.62885	19834815
97	97	53.0526	52	6.61677	19824543
98	98	53.0521	52	6.62198	19824360
99	99	53.0807	52	6.61948	19835039
100	100	53.0388	52	6.60194	19819427

## Sheet: Cost_mean_6_visits
	sample_N	mean_cost	median_cost	sd_cost	total_cost		Average	Min	Max	SD	Average unit cost
1	1	61.072	62	6.91433	22800192		2.27991e+07	22789107	22811818	6.90861	61.0668
2	2	61.0794	62	6.90646	22802769
3	3	61.0713	62	6.90927	22799383
4	4	61.0573	62	6.9314	22794278
5	5	61.0557	62	6.91447	22795031
6	6	61.048	62	6.91929	22791555
7	7	61.0402	62	6.90789	22789107
8	8	61.0842	62	6.90003	22805368
9	9	61.0807	62	6.89377	22807160
10	10	61.0696	62	6.91981	22800087
11	11	61.0718	62	6.90812	22800715
12	12	61.078	62	6.91193	22801873
13	13	61.0619	62	6.91185	22796926
14	14	61.0457	62	6.90898	22790568
15	15	61.0569	62	6.91265	22795536
16	16	61.0716	62	6.91471	22799260
17	17	61.0639	62	6.90629	22798872
18	18	61.0808	62	6.90589	22805012
19	19	61.0754	62	6.91428	22802062
20	20	61.066	62	6.91782	22800102
21	21	61.0526	62	6.90555	22794677
22	22	61.0682	62	6.90096	22799390
23	23	61.0597	62	6.89325	22797355
24	24	61.0704	62	6.91166	22800198
25	25	61.0694	62	6.91341	22801435
26	26	61.0792	62	6.91398	22806115
27	27	61.071	62	6.90837	22800239
28	28	61.0753	62	6.89896	22802583
29	29	61.0614	62	6.91389	22796799
30	30	61.063	62	6.89525	22797636
31	31	61.0578	62	6.90584	22795512
32	32	61.0552	62	6.91284	22794110
33	33	61.063	62	6.9173	22798530
34	34	61.0694	62	6.90279	22799784
35	35	61.077	62	6.90374	22803038
36	36	61.0931	62	6.90197	22810032
37	37	61.0959	62	6.90949	22811818
38	38	61.0574	62	6.90398	22795609
39	39	61.081	62	6.91644	22803981
40	40	61.0706	62	6.89898	22799717
41	41	61.0587	62	6.90449	22797132
42	42	61.0707	62	6.90759	22801419
43	43	61.0852	62	6.91533	22805780
44	44	61.0642	62	6.91472	22799971
45	45	61.0662	62	6.91644	22797828
46	46	61.0652	62	6.91224	22799255
47	47	61.0581	62	6.91916	22792736
48	48	61.0403	62	6.91086	22790782
49	49	61.0763	62	6.89581	22801692
50	50	61.0737	62	6.90554	22802533
51	51	61.0635	62	6.9201	22797821
52	52	61.0532	62	6.92379	22794465
53	53	61.063	62	6.8994	22799277
54	54	61.0546	62	6.901	22794664
55	55	61.0745	62	6.90174	22802090
56	56	61.0561	62	6.91805	22793826
57	57	61.0691	62	6.91065	22800151
58	58	61.0656	62	6.91059	22800415
59	59	61.0532	62	6.91753	22793559
60	60	61.061	62	6.9036	22796312
61	61	61.0634	62	6.92334	22798641
62	62	61.0623	62	6.90955	22798030
63	63	61.0755	62	6.90158	22802703
64	64	61.0611	62	6.90422	22795131
65	65	61.0859	62	6.89571	22806175
66	66	61.0585	62	6.90196	22795658
67	67	61.0558	62	6.91187	22793581
68	68	61.065	62	6.90477	22797887
69	69	61.0666	62	6.90171	22797992
70	70	61.0616	62	6.90505	22797339
71	71	61.0604	62	6.90368	22797981
72	72	61.076	62	6.90977	22802112
73	73	61.0663	62	6.91364	22799167
74	74	61.0794	62	6.90445	22803328
75	75	61.0676	62	6.90569	22800765
76	76	61.0692	62	6.9042	22798670
77	77	61.0695	62	6.90728	22798667
78	78	61.0646	62	6.90121	22798302
79	79	61.0574	62	6.91503	22797318
80	80	61.0708	62	6.90302	22800644
81	81	61.0509	62	6.89621	22793120
82	82	61.0508	62	6.90956	22792655
83	83	61.0853	62	6.91525	22806746
84	84	61.095	62	6.90021	22807307
85	85	61.0785	62	6.92738	22803950
86	86	61.0645	62	6.913	22799092
87	87	61.0812	62	6.90567	22803248
88	88	61.0715	62	6.9236	22799692
89	89	61.0651	62	6.91059	22797315
90	90	61.0518	62	6.91198	22792842
91	91	61.0738	62	6.89333	22801366
92	92	61.0534	62	6.91465	22792988
93	93	61.0785	62	6.90761	22803847
94	94	61.078	62	6.91061	22803355
95	95	61.0737	62	6.90155	22802039
96	96	61.063	62	6.90271	22797311
97	97	61.0557	62	6.89719	22795708
98	98	61.0607	62	6.90681	22797562
99	99	61.0536	62	6.89561	22792943
100	100	61.0621	62	6.923	22796864

## Sheet: Cost_mean_7_visits
	sample_N	mean_cost	median_cost	sd_cost	total_cost		Average	Min	Max	SD	Average unit cost
1	1	68.708	68	6.7732	24880196		2.4895e+07	24873568	24917497	6.77472	68.7092
2	2	68.7084	68	6.78725	24892357
3	3	68.6926	68	6.7792	24888083
4	4	68.6957	68	6.77795	24885373
5	5	68.7316	68	6.77504	24916383
6	6	68.7026	68	6.77359	24897403
7	7	68.7072	68	6.76544	24902856
8	8	68.7227	68	6.76338	24901733
9	9	68.7095	68	6.78434	24903136
10	10	68.7239	68	6.78007	24889250
11	11	68.7098	68	6.76798	24889521
12	12	68.7127	68	6.78188	24891729
13	13	68.7046	68	6.78975	24894685
14	14	68.7064	68	6.77535	24908883
15	15	68.7195	68	6.77467	24915618
16	16	68.7093	68	6.77053	24899281
17	17	68.6858	68	6.7583	24877799
18	18	68.7257	68	6.7803	24893951
19	19	68.7012	68	6.76162	24889202
20	20	68.7097	68	6.76892	24897843
21	21	68.6961	68	6.78022	24892585
22	22	68.7294	68	6.78096	24907871
23	23	68.7203	68	6.78312	24914347
24	24	68.7104	68	6.78076	24888402
25	25	68.7123	68	6.77139	24891364
26	26	68.6895	68	6.76695	24883047
27	27	68.7065	68	6.77511	24895511
28	28	68.7095	68	6.77484	24896056
29	29	68.6876	68	6.77215	24883817
30	30	68.7189	68	6.78815	24895980
31	31	68.7104	68	6.77618	24897834
32	32	68.7124	68	6.77918	24902484
33	33	68.709	68	6.77746	24885110
34	34	68.7045	68	6.79012	24887190
35	35	68.7142	68	6.76903	24889879
36	36	68.695	68	6.75706	24881249
37	37	68.7191	68	6.78453	24897811
38	38	68.7134	68	6.77083	24899339
39	39	68.7171	68	6.77475	24917497
40	40	68.7007	68	6.78296	24882072
41	41	68.7226	68	6.77379	24902054
42	42	68.7044	68	6.76733	24900040
43	43	68.7081	68	6.78024	24896119
44	44	68.7074	68	6.77133	24880047
45	45	68.7156	68	6.777	24897115
46	46	68.7002	68	6.77186	24887487
47	47	68.729	68	6.79587	24901756
48	48	68.7113	68	6.7889	24900503
49	49	68.7086	68	6.75854	24902270
50	50	68.7248	68	6.76748	24900711
51	51	68.7086	68	6.7858	24898763
52	52	68.7031	68	6.76457	24879250
53	53	68.7143	68	6.76254	24911897
54	54	68.7113	68	6.76988	24896218
55	55	68.7077	68	6.77686	24905361
56	56	68.7098	68	6.77689	24904762
57	57	68.7048	68	6.78415	24882003
58	58	68.7	68	6.77565	24894063
59	59	68.7013	68	6.78625	24901249
60	60	68.6816	68	6.78563	24879567
61	61	68.7141	68	6.76277	24891421
62	62	68.6834	68	6.7675	24887423
63	63	68.7085	68	6.77661	24897343
64	64	68.7199	68	6.78211	24896114
65	65	68.7192	68	6.77153	24884603
66	66	68.6931	68	6.78112	24891215
67	67	68.6954	68	6.77133	24873568
68	68	68.711	68	6.76473	24887121
69	69	68.7253	68	6.78838	24893948
70	70	68.7236	68	6.78475	24893469
71	71	68.694	68	6.76752	24879721
72	72	68.7082	68	6.77498	24901583
73	73	68.7137	68	6.77239	24903766
74	74	68.697	68	6.77139	24898073
75	75	68.7024	68	6.76566	24891622
76	76	68.6974	68	6.77669	24890042
77	77	68.6982	68	6.77025	24888475
78	78	68.7068	68	6.7773	24895444
79	79	68.7044	68	6.7732	24901085
80	80	68.7075	68	6.76212	24893638
81	81	68.7196	68	6.77927	24906533
82	82	68.6993	68	6.76616	24896554
83	83	68.7162	68	6.77353	24903999
84	84	68.6997	68	6.76449	24899182
85	85	68.7215	68	6.7823	24899247
86	86	68.7112	68	6.77729	24893999
87	87	68.698	68	6.77258	24888611
88	88	68.6966	68	6.76635	24884446
89	89	68.7272	68	6.77351	24901448
90	90	68.6986	68	6.77293	24898160
91	91	68.7059	68	6.76841	24897913
92	92	68.7304	68	6.77622	24899295
93	93	68.7313	68	6.77279	24902106
94	94	68.708	68	6.77036	24887070
95	95	68.7039	68	6.78036	24909005
96	96	68.7265	68	6.77042	24894473
97	97	68.7178	68	6.77475	24885391
98	98	68.7144	68	6.76645	24901277
99	99	68.7227	68	6.7794	24889648
100	100	68.7061	68	6.77681	24898334

## Sheet: Summary_cost results
	Summary of cost for the three attendance scenaions
		Total cost (average of 100 simulations)	Minimum (of the 100 simulations)	Maximum (of the 100 simulations)	Unit cost (average of 100 simulations)	Standard deviation (average of 100 simulation)
	Scenario 1 (mean=5)	1.98293e+07	19818549	19837028	53.0654	6.6177
	Scenario 2 (mean=6)	2.27991e+07	22789107	22811818	61.0668	6.90861
	Scenario 3 (mean=7)	2.4895e+07	24873568	24917497	68.7092	6.77472
	Visits	Average number of ANC visits	Minimum number of ANC visits	Maximum number of ANC visits
	Scenario 1 (mean=5)	5	1	8
	Scenario 2 (mean=6)	5.99975	2	10
	Scenario 3 (mean=7)	6.99931	3	11
		Cost of the 4 visits model	Incremental cost	Cost of the 3 attendance scenarios	% Increase
	Scenario 1 (mean=5)	13939970	5.88929e+06	1.98293e+07	0.422475
	Scenario 2 (mean=6)	13939970	8.85909e+06	2.27991e+07	0.635517
	Scenario 3 (mean=7)	13939970	1.09551e+07	2.4895e+07	0.785874

## Sheet: Sheet1
		Table x. Incremental cost
	Current ANC guidelines versus full utilization with the same guidelines
		Current ANC practice	Full utilization	Incremental cost
	Unit cost (cost per woman)	44	44
	Total national cost	13939970	16441832	2501862
	Current ANC guideline versus WHO ANC recommendations
		Current ANC practice	WHO ANC recommendations			Incremental cost
			S 1	S2	S3	S 1	S2	S3
	Unit cost (cost per woman)	44	53.0654	61.0668	68.7092	9.06544	17.0668	24.7092
	Total national cost	13939970	1.98293e+07	2.27991e+07	2.4895e+07	5.88929e+06	8.85909e+06	1.09551e+07
		* Full utilization = every woman who attended at least 1 ANC visit (99.8%) complete all the 4 visits
