# Supplementary material for: Incremental cost and health gains of the 2016 WHO antenatal care recommendations for Rwanda: results from expert elicitation
Source: Health Res Policy Syst. 2019 Apr 5;17:36. doi: 10.1186/s12961-019-0439-9 (PMC6451275; doi:10.1186/s12961-019-0439-9)
Supplement: Supplementary file 6 — Calculation of discounted Life Years Saved. (XLSX 33 kb) [file 12961_2019_439_MOESM6_ESM.xlsx]

## Sheet: Results_expert elicitation
	Results of two waives of data collection_expert eleicitation
			Exepert 1	Exepert 2	Exepert 3	Exepert 4	Exepert 5	Exepert 6	Exepert 7	Exepert 8	Average
	First waive of of opinion collection	Perinatal	70	10	70	20	30	10	20	30	32.5
		Maternal mortality	50	0	50	20	40	0	0	28	23.5
	Second waive of opinion collection	Perinatal	60	40	30	50	70	10	20	30	38.75
		Maternal mortality	60	0	40	50	60	0	0	28	29.75
	Optimistic and pessimistic classification (average)
	Criteria: experts estimates that are above the average on each of the 2 indicators belongs to the optimistic group. The opposite belongs to the pessimistic group
	Results of second waive are considered
		Perinatal	Maternal mortality
	Optimistic	55	52.5
	Pessimistic	22.5	7

## Sheet: YLS_maternal
	Maternal deaths
	(Estimates from the 2015 Rwanda health statistical booklet)
	Maternal deaths	371
	Years of life saved (YLS) from maternal mortality reduction
		Maternal	Avoided deaths	YLS
	Total maternal deaths	371
	Life expectancy (average)	66
	Optimistic (% reduction)	52.5	194.775	6565.06
	Pessimistic (% reduction)	7	25.97	875.342
	Mortality estimates by age groups (from the DHS)
	Used to estimate % of mortality reduction by age groups for the total mortality
	Maternal mortality
	Age group	Mortality	% of deaths (DHS)
	15 - 19	0	0
	20 – 24	6	0.176471
	25 – 29	8	0.235294
	30 – 34	4	0.117647
	35 – 39	10	0.294118
	40 – 44	6	0.176471
	45 – 49	0	0
	Total	34	1
	Years of Life Saved from maternal mortality reduction
	Optimistic
		% of deaths (DHS)	deaths by age groups	Average age	Life expectancy (female)	Difference	Years of life lost
	15 - 19	0	0	17	66	49	0
	20 – 24	0.176471	34.3721	22	66	44	1512.37
	25 – 29	0.235294	45.8294	27	66	39	1787.35
	30 – 34	0.117647	22.9147	32	66	34	779.1
	35 – 39	0.294118	57.2868	37	66	29	1661.32
	40 – 44	0.176471	34.3721	42	66	24	824.929
	45 – 49	0	0	47	66	19	0
	194.775	1	194.775
	Total YLL (Maternal)						6565.06
	Pessimistic
		% of deaths (DHS)	deaths by age groups	Average age	Life expectancy (female)	Difference	Years of life lost
	15 - 19	0	0	17	66	49	0
	20 – 24	0.176471	4.58294	22	66	44	201.649
	25 – 29	0.235294	6.11059	27	66	39	238.313
	30 – 34	0.117647	3.05529	32	66	34	103.88
	35 – 39	0.294118	7.63824	37	66	29	221.509
	40 – 44	0.176471	4.58294	42	66	24	109.991
	45 – 49	0	0	47	66	19	0
	25.97	1	25.97
	Total YLL (Maternal)						875.342

## Sheet: YLS_perinatal
	Perinatal deaths
	(Estimates from the 2015 Rwanda health statistical booklet and the Rwanda Demographic and Health Survey (DHS)
	Perinatal mortality rate (2015):		29 per 1000 pregnancies		(DHS)
	Estimated pregnancies (2015):		347443		Statistical booklet
	Perinatal deaths:		10075.8
	Years of life saved (YLS) from perinatal mortality reduction
		Perinatal	Death reduction	YLS
	Total perinatal deaths	10075.8
	Life expectancy (average)	64
	Optimistic (% reduction)	55	5541.72	354670
	Pessimistic (% reduction)	22.5	2267.07	145092

## Sheet: Discounting
	Years of life saved (YLS) from perinatal mortality reduction
												Perinatal	Death reduction	YLS (before discounting)	Discounted YLS
		Perinatal	Death reduction	YLS (before discounting)	Discounted YLS						Total perinatal deaths	10075.8
	Total perinatal deaths	10075.8									Life expectancy (average)	64
	Life expectancy (average)	64									Pessimistic (% reduction)	22.5	2267.07	145092	64826.8
	Optimistic (% reduction)	55	5541.72	354670	158466
	Years of Life Saved from maternal mortality reduction
	Optimistic										Pessimistic
		% of deaths (DHS)	deaths by age groups	Average age	Life expectancy (female)	Difference	Years of life lost	Discounted at 3%				% of deaths (DHS)	deaths by age groups	Average age	Life expectancy (female)	Difference	Years of life lost	Discounted at 3%
	15 - 19	0	0	17	66	49	0	0			15 - 19	0	0	17	66	49	0	0
	20 – 24	0.176471	34.3721	22	66	44	1512.37	833.669			20 – 24	0.176471	4.58294	22	66	44	201.649	111.156
	25 – 29	0.235294	45.8294	27	66	39	1787.35	1045.29			25 – 29	0.235294	6.11059	27	66	39	238.313	139.372
	30 – 34	0.117647	22.9147	32	66	34	779.1	484.23			30 – 34	0.117647	3.05529	32	66	34	103.88	64.564
	35 – 39	0.294118	57.2868	37	66	29	1661.32	1098.76			35 – 39	0.294118	7.63824	37	66	29	221.509	146.501
	40 – 44	0.176471	34.3721	42	66	24	824.929	581.919			40 – 44	0.176471	4.58294	42	66	24	109.991	77.5892
	45 – 49	0	0	47	66	19	0	0			45 – 49	0	0	47	66	19	0	0
	194.775	1	194.775								26	1	25.97
	Total YLL (Maternal)						6565.06	4043.87			Total YLL (Maternal)						875.342	539.182
	Years of Life saved from Perinatal
				(1+r)^t			Discounted LYS
	Age	t	YLL per death				number of deaths	YLL
	0		no discounting	3% discounting				no discounting	3% discounting
	1	1	1	0.970874		Optimisitc	5541.72	365753	158466
	2	2	1	0.942596		Pessimistic	2267.07	149626	64826.8
	3	3	1	0.915142
	4	4	1	0.888487
	5	5	1	0.862609
	6	6	1	0.837484
	7	7	1	0.813092
	8	8	1	0.789409
	9	9	1	0.766417
	10	10	1	0.744094
	11	11	1	0.722421
	12	12	1	0.70138
	13	13	1	0.680951
	14	14	1	0.661118
	15	15	1	0.641862
	16	16	1	0.623167
	17	17	1	0.605016
	18	18	1	0.587395
	19	19	1	0.570286
	20	20	1	0.553676
	21	21	1	0.537549
	22	22	1	0.521893
	23	23	1	0.506692
	24	24	1	0.491934
	25	25	1	0.477606
	26	26	1	0.463695
	27	27	1	0.450189
	28	28	1	0.437077
	29	29	1	0.424346
	30	30	1	0.411987
	31	31	1	0.399987
	32	32	1	0.388337
	33	33	1	0.377026
	34	34	1	0.366045
	35	35	1	0.355383
	36	36	1	0.345032
	37	37	1	0.334983
	38	38	1	0.325226
	39	39	1	0.315754
	40	40	1	0.306557
	41	41	1	0.297628
	42	42	1	0.288959
	43	43	1	0.280543
	44	44	1	0.272372
	45	45	1	0.264439
	46	46	1	0.256737
	47	47	1	0.249259
	48	48	1	0.241999
	49	49	1	0.23495
	50	50	1	0.228107
	51	51	1	0.221463
	52	52	1	0.215013
	53	53	1	0.20875
	54	54	1	0.20267
	55	55	1	0.196767
	56	56	1	0.191036
	57	57	1	0.185472
	58	58	1	0.18007
	59	59	1	0.174825
	60	60	1	0.169733
	61	61	1	0.164789
	62	62	1	0.15999
	63	63	1	0.15533
	64	64	1	0.150806
	65	65	1	0.146413
	66	66	1	0.142149
			66	28.595
	Years of Life saved from Perinatal
	YLS at age 22					YLS at age 27					YLS at age 32					YLS at age 37					YLS at age 42
	Age	t	YLL per death			Age	t	YLL per death			Age	t	YLL per death			Age	t	YLL per death			Age	t	YLL per death
	22		no discounting	3% discounting		27		no discounting	3% discounting		32		no discounting	3% discounting		37		no discounting	3% discounting		42		no discounting	3% discounting
	23	1	1	0.970874		28	1	1	0.970874		33	1	1	0.970874		38	1	1	0.97		43	1	1	0.97
	24	2	1	0.942596		29	2	1	0.942596		34	2	1	0.942596		39	2	1	0.94		44	2	1	0.94
	25	3	1	0.915142		30	3	1	0.915142		35	3	1	0.915142		40	3	1	0.92		45	3	1	0.92
	26	4	1	0.888487		31	4	1	0.888487		36	4	1	0.888487		41	4	1	0.89		46	4	1	0.89
	27	5	1	0.862609		32	5	1	0.862609		37	5	1	0.862609		42	5	1	0.86		47	5	1	0.86
	28	6	1	0.837484		33	6	1	0.837484		38	6	1	0.837484		43	6	1	0.84		48	6	1	0.84
	29	7	1	0.813092		34	7	1	0.813092		39	7	1	0.813092		44	7	1	0.81		49	7	1	0.81
	30	8	1	0.789409		35	8	1	0.789409		40	8	1	0.789409		45	8	1	0.79		50	8	1	0.79
	31	9	1	0.766417		36	9	1	0.766417		41	9	1	0.766417		46	9	1	0.77		51	9	1	0.77
	32	10	1	0.744094		37	10	1	0.744094		42	10	1	0.744094		47	10	1	0.74		52	10	1	0.74
	33	11	1	0.722421		38	11	1	0.722421		43	11	1	0.722421		48	11	1	0.72		53	11	1	0.72
	34	12	1	0.70138		39	12	1	0.70138		44	12	1	0.70138		49	12	1	0.7		54	12	1	0.7
	35	13	1	0.680951		40	13	1	0.680951		45	13	1	0.680951		50	13	1	0.68		55	13	1	0.68
	36	14	1	0.661118		41	14	1	0.661118		46	14	1	0.661118		51	14	1	0.66		56	14	1	0.66
	37	15	1	0.641862		42	15	1	0.641862		47	15	1	0.641862		52	15	1	0.64		57	15	1	0.64
	38	16	1	0.623167		43	16	1	0.623167		48	16	1	0.623167		53	16	1	0.62		58	16	1	0.62
	39	17	1	0.605016		44	17	1	0.605016		49	17	1	0.605016		54	17	1	0.61		59	17	1	0.61
	40	18	1	0.587395		45	18	1	0.587395		50	18	1	0.587395		55	18	1	0.59		60	18	1	0.59
	41	19	1	0.570286		46	19	1	0.570286		51	19	1	0.570286		56	19	1	0.57		61	19	1	0.57
	42	20	1	0.553676		47	20	1	0.553676		52	20	1	0.553676		57	20	1	0.55		62	20	1	0.55
	43	21	1	0.537549		48	21	1	0.537549		53	21	1	0.537549		58	21	1	0.54		63	21	1	0.54
	44	22	1	0.521893		49	22	1	0.521893		54	22	1	0.521893		59	22	1	0.52		64	22	1	0.52
	45	23	1	0.506692		50	23	1	0.506692		55	23	1	0.506692		60	23	1	0.51		65	23	1	0.51
	46	24	1	0.491934		51	24	1	0.491934		56	24	1	0.491934		61	24	1	0.49		66	24	1	0.49
	47	25	1	0.477606		52	25	1	0.477606		57	25	1	0.477606		62	25	1	0.48				24	16.93
	48	26	1	0.463695		53	26	1	0.463695		58	26	1	0.463695		63	26	1	0.46
	49	27	1	0.450189		54	27	1	0.450189		59	27	1	0.450189		64	27	1	0.45
	50	28	1	0.437077		55	28	1	0.437077		60	28	1	0.437077		65	28	1	0.44
	51	29	1	0.424346		56	29	1	0.424346		61	29	1	0.424346		66	29	1	0.42
	52	30	1	0.411987		57	30	1	0.411987		62	30	1	0.411987				29	19.18
	53	31	1	0.399987		58	31	1	0.399987		63	31	1	0.399987
	54	32	1	0.388337		59	32	1	0.388337		64	32	1	0.388337
	55	33	1	0.377026		60	33	1	0.377026		65	33	1	0.377026
	56	34	1	0.366045		61	34	1	0.366045		66	34	1	0.366045
	57	35	1	0.355383		62	35	1	0.355383				34	21.1318
	58	36	1	0.345032		63	36	1	0.345032
	59	37	1	0.334983		64	37	1	0.334983
	60	38	1	0.325226		65	38	1	0.325226
	61	39	1	0.315754		66	39	1	0.315754
	62	40	1	0.306557				39	22.8082
	63	41	1	0.297628
	64	42	1	0.288959
	65	43	1	0.280543
	66	44	1	0.272372
			44	24.2543

## Sheet: YLS_all
	Years of life saved
			Before discount	Discounted at 3%
	Perinatal	Optimistic	354670	158466
		Pessimistic	145092	64826.8
	Maternal	Optimistic	6565.06	4043.87
		Pessimistic	875.342	539.182	% of perinatal
	Total	Optimistic	361235	162509	0.975116	Optimistic
		Pessimistic	145968	65366	0.991751	Pessimistic
